# Supplementary material for: What are the vectors in European livestock farms? Case studies in Hungary and Spain
Source: Parasit Vectors. 2026 May 8;19:269. doi: 10.1186/s13071-026-07392-3 (PMC13321686; doi:10.1186/s13071-026-07392-3)
Supplement: Supplementary file 1 — Additional file 1. [file 13071_2026_7392_MOESM1_ESM.xlsx]

## Sheet: Feuil1
Country		Spain				Hungary
Farms		1. Casa de Riosequillo	2. La Bogoña	3. El Carril	4. La Carballa	5. Geum Kft	6. Istvándi és Társai Kft	7. Dörögdi mező Kft
GPS coordinates		40°59’31.5”N 3°39’08.4”W	38°23’09.7”N 7°06’22.8”W	38°21’14.8”N 7°06’10.1”W	38°21’10.8”N 7°05’58.9”W	46°28’57.2”N 17°14’10.6”E	46°50’55.6”N 17°31’10.3”E	46°58'55.4"N 17°34'45.6"E
Farm size		150 ha	2000 ha	2000 ha	2000 ha	500 ha	2.5 ha for the pigs, 40 ha grapes, 60 ha agricultural land	1000 ha
Date of collection		2023:	2023:	2023:	2023:	2023:	2023:	2023:
		7-8 may	3-5 may	3-5 may	3-5 may	11-12 july	13-14 july	10-11 july
		9-10 oct.	2-6 oct.	2-6 oct.	2-6 oct.	12-13 sept.	14-15 sept.	11-12 sept.
		2024:	2024:	2024:	2024:	2024:	2024:	2024:
		22-23 apr.	24-26 apr.	24-26 apr.	24-26 apr.	9-10 july	8-9 july	11-12 july
Climate type		Cfb (temperate oceanic)	Csa (warm Mediterranean)	Csa (warm Mediterranean)	Csa (warm Mediterranean)	Dfb (humid continental with cool summer)	Dfb (humid continental with cool summer)	Dfb (humid continental with cool summer)
Average T°C/% RH in the shade taken at each site for each mission	May 2023	23.6°C/43%	26.6°C/45%	29°C/37%	27.4°C/38%
	July 2023					34.6°C/ 48%	27°C/ 80%	25.2°C/ 75%
	September 2023					29°C/ 52%	27°C/ 75%	21.3°C/ 82%
	October 2023	24.3°C/89%	18°C/66%	24.8°C/49%	25°C/59%
	April 2024	18°C/33%	13°C/60%	21°C/50%	26°C/35%
	July 2024					28°C/ 75%	28°C/ 72%	27.5°C/ 66%
Altitude		994m	241m	266m	270m	126m	137m	216m
Vegetation type and species		Wooded pasture/bocage: Grass, Lagurus ovatus, Ulmus sp. and Acacia sp trees and bushes	Silvopastoral: Green oaks (Quercus ilex), grass, gramineous, Eleocharis acicularis, Glebionis segetum, Carduus sp.	Silvopastoral with agricultural use: Green oaks (Quercus ilex), grass, gramineous, Eleocharis acicularis, Glebionis segetum, Carduus sp., Secale cereale	Silvopastoral/pasture mosaic: Green oaks (Quercus ilex), grass, gramineous, Eleocharis acicularis, Glebionis segetum, Carduus sp., secale cereale	Riparian woodland/humid meadow: Grass, Cichorium, Robinia pseudoacacia, Salix sp and Quercus sp trees forest	Disturbed riparian area/wet fallow: Grass, Urtica dioica, Rubus fruticosus, Calystegia sepium, Plantago lanceolata, Amaranthus retroflexus Robinia pseudoacacia and mud	Mesophilic deciduous forest edge/agroforestry mosaic: Grass, Ulmus sp, Salix sp, Robinia pseudoacacia, Corylus avellana, Carpinus betulus, Quercus sp, Rubus fruticosus and Urtica dioica
Animal number and race	cow	110 Avilena negra iberica	-	-	Retinta pura, limousin, mixed breed (270)	Aberdeen Angus, blonde d’Aquitaine, crossbred beef cattle (680)	-	-
	sheep	-	-	1500 Merino	1500 Merino	-	-	German merino, texel and mixed breed (2000)
	pig	-	8400 black iberian and duroc pigs	-	-	-	80 mangalica	-
Insecticide, repellent and antiparasitic#		Butox (deltametrine), 1-2x/year Agita (thiamethoxam), May to October only for sheep	Ivermectin every 5 months on animals Agita (thiamethoxam), May to October only for sheep	Ivermectin every 5 months on animals Agita (thiamethoxam), May to October only for sheep	Ivermectin every 5 months on animals Agita (thiamethoxam), May to October only for sheep	Spot-on solution to control flies and ticks, 2-3x/summer	Agita (thiamethoxam), every 2 weeks during summer	Vermitan and albendazol
Wild fauna		Deer and hares	Wild boar, deer, few birds and foxes	Wild boar, deer, few birds and foxes	Wild boar, deer, few birds and foxes	Deer, roe deer and wild boar	-	Wild boar, prairie dog, deer, red deer, roe deer and fellow deer
Farming practice		Extensive	Extensive	Extensive	Extensive	Extensive	Semi-extensive	extensive
Fate of animals		Reproduction	Meat (Patta negra ham), reproduction	Meat, reproduction	Meat, reproduction	Meat	Meat	Meat
*Extensive: animals graze freely over large areas with minimal human intervention, relying mainly on natural forage; semi extensive: animals graze on enclosed parts of the farm and are confined for specific management purposes.
# No treatment was used the week before and during our field missions.
