# Supplementary material for: What are the vectors in European livestock farms? Case studies in Hungary and Spain
Source: Parasit Vectors. 2026 May 8;19:269. doi: 10.1186/s13071-026-07392-3 (PMC13321686; doi:10.1186/s13071-026-07392-3)
Supplement: Supplementary file 2 — Additional file 2. [file 13071_2026_7392_MOESM2_ESM.xlsx]

## Sheet: Feuil1
	Sampling sites
	Spain				Hungary
Species	1	2	3	4	5	6	7
	Cattle	Pigs	Sheep	Cattle/sheep	Cattle	Pigs	Sheep
Aedes albopictus	0	0	0	0	1	0	0
Aedes berlandi	0	0	0	2	0	0	0
Aedes cantans	0	0	0	0	2	0	0
Aedes caspius	0	0	0	0	2	0	6
Aedes cataphylla	1	0	0	0	0	0	0
Aedes cinereus	0	0	0	0	2	0	0
Aedes geniculatus	0	0	0	1	0	0	0
Aedes japonicus	0	0	0	0	1	2	1
Aedes koreicus	0	0	0	0	0	8	0
Aedes pulcritarsis	0	0	0	1	0	0	0
Aedes sticticus	0	0	0	0	7	0	0
Aedes vexans	0	0	0	0	326	41	26
Anopheles atroparvus	0	3	18	0	0	0	0
Anopheles claviger	0	0	0	0	2	0	0
Anopheles daciae	0	0	0	0	0	3	0
Anopheles maculipennis	0	0	0	0	0	3	0
Anopheles messeae	0	0	0	0	0	3	0
Anopheles plumbeus	0	0	0	0	0	0	2
Coquillettidia richiardii	0	0	0	0	10	8	0
Culex impudicus	0	0	0	0	1	0	0
Culex modestus	0	0	0	0	0	0	2
Culex perexiguus	0	0	0	5	0	0	0
Culex pipiens molestus	1	0	0	1	0	23	30
Culex pipiens pallens	0	0	0	0	4	0	0
Culex pipiens pipiens	0	8	2	11	12	33	23
Culex theileri	0	4	19	24	0	0	0
Culex torrentium	0	0	0	1	1	0	1
Culex univittatus	0	0	0	1	0	0	0
Culiseta annulata	0	0	1	0	1	4	0
Culiseta longiareolata	0	0	0	2	0	0	0
Undetermined	0	0	1	0	1	0	0
Sub-Total	2	15	41	49	373	128	91
Total	107				592
No of species	2	3	4	10	14	10	8
Spain, Farm 1: Casa de Riosequillo, farm 2: La Bogoña, farm 3: El Carril, farm 4: La Carballa ; Hungary, farm 5: Geum Kft, farm 6: Istvándi és Társai Kft and farm 7: Dörögdi mező Kft.
